# Supplementary material for: Cloud‐Based Control System with Sensing and Actuating Textile‐Based IoT Gloves for Telerehabilitation Applications
Source: Adv Intell Syst. 2025 Feb 17;7(8):2400894. doi: 10.1002/aisy.202400894 (PMC12370170; doi:10.1002/aisy.202400894)
Supplement: Supplementary file 1 — Supplementary Material [file AISY-7-0-s001.zip]

Archive with 2 entries (2 files):
- aisy1580-sup-0001-SuppData-S1.pdf
- aisy1580-sup-0002-SuppData-S2.mp4
